# Supplementary material for: gwasrapidd: an R package to query, download and wrangle GWAS catalog data
Source: Bioinformatics. 2019 Aug 2;36(2):649–50. doi: 10.1093/bioinformatics/btz605 (PMC9883700; doi:10.1093/bioinformatics/btz605)
Supplement: btz605_Supplementary_Data [file btz605_supplementary_data.zip]

Archive with 5 entries (4 files):
- btz605-Suppl_data/
- btz605-Suppl_data/Supplementary_Data4.pdf
- btz605-Suppl_data/Supplementary_Data1.pdf
- btz605-Suppl_data/Supplementary_Data2.pdf
- btz605-Suppl_data/Supplementary_Data3.pdf
